# Supplementary material for: Microbial Identification Using rRNA Operon Region: Database and Tool for Metataxonomics with Long-Read Sequence
Source: Microbiol Spectr. 2022 Mar 30;10(2):e02017-21. doi: 10.1128/spectrum.02017-21 (PMC9045266; doi:10.1128/spectrum.02017-21)
Supplement: SUPPLEMENTAL FILE 1 — Supplemental material. Download SPECTRUM02017-21_Supp_2_seq10.xlsx, XLSX file, 0.02 MB [file spectrum02017-21_supp_2_seq10.xlsx]

## Sheet: Gut
Table S2. List of genome used for four simulated datasets (Gut).
subcategory	Species	NCBI genome accession	Species (NCBI)	Species (GTDB)	Excluded	# of simulated reads	# of assigned reads
							MIrROR	16_mar	rrn_DBv2
H+	Alistipes senegalensis	GCF_020735725.1	Alistipes senegalensis	Alistipes senegalensis		100	99	0	0
H+	Bacteroidales bacterium ph8	GCF_006542665.1	Alistipes communis	Alistipes obesi		100	91	0	0
H+	Bifidobacterium adolescentis	GCF_003030905.1	Bifidobacterium adolescentis	Bifidobacterium adolescentis		100	97	97	0
H+	Bifidobacterium angulatum	GCF_001025155.1	Bifidobacterium angulatum DSM 20098 = JCM 7096	Bifidobacterium angulatum		100	99	99	91
H+	Bifidobacterium catenulatum	GCF_001025195.1	Bifidobacterium catenulatum DSM 16992 = JCM 1194 = LMG 11043	Bifidobacterium catenulatum		100	99	99	99
H+	Sutterella wadsworthensis	GCF_016724805.1	Sutterella wadsworthensis	Sutterella wadsworthensis		100	96	0	96
H−	Atopobium parvulum	GCF_000024225.1	Lancefieldella parvulum DSM 20469	Lancefieldella parvula		100	93	93	0
H−	Bifidobacterium dentium	GCF_001042595.1	Bifidobacterium dentium JCM 1195 = DSM 20436	Bifidobacterium dentium		100	99	99	52
H−	Blautia producta	GCF_014131715.1	Blautia producta	Blautia producta		100	99	0	0
H−	Clostridium bolteae	GCF_002234575.2	Enterocloster bolteae	Clostridium bolteae		100	100	122	0
H−	Clostridium ramosum	GCF_016728785.1	Erysipelatoclostridium ramosum	Erysipelatoclostridium ramosum		100	99	0	0
H−	Eggerthella lenta	GCF_002148255.1	Eggerthella lenta	Eggerthella lenta		100	97	97	88
H−	Flavonifractor plautii	GCF_010508875.1	Flavonifractor plautii	Flavonifractor plautii		100	99	0	0
H−	Fusobacterium nucleatum	GCF_001457555.1	Fusobacterium nucleatum subsp. polymorphum	Fusobacterium polymorphum		100	85	85	85
H−	Gemella morbillorum	GCF_009730315.1	Gemella morbillorum	Gemella morbillorum		100	97	0	0
H−	Gemella sanguinis	GCF_009730295.1	Gemella sanguinis	Gemella sanguinis		100	95	0	192
H−	Granulicatella adiacens	GCF_019931005.1	Granulicatella adiacens	Granulicatella adiacens		100	0	0	0
H−	Klebsiella pneumoniae	GCF_000240185.1	Klebsiella pneumoniae subsp. pneumoniae HS11286	Klebsiella pneumoniae		100	97	97	8
H−	Lactobacillus salivarius	GCF_001011095.1	Ligilactobacillus salivarius str. Ren	Lactobacillus salivarius		100	98	98	0
H−	Ruminococcus gnavus	GCF_009831375.1	[Ruminococcus] gnavus ATCC 29149	Faecalicatena gnavus		100	98	0	96
H−	Streptococcus anginosus	GCF_001412635.1	Streptococcus anginosus	Streptococcus anginosus		100	97	97	95
H−	Streptococcus australis	GCF_900476055.1	Streptococcus australis	Streptococcus australis		100	95	95	0
H−	Streptococcus gordonii	GCF_901544385.1	Streptococcus gordonii	Streptococcus gordonii		100	91	1	1
H−	Streptococcus mitis/oralis/pneumoniae	GCF_001560895.1	Streptococcus mitis	Streptococcus mitis		100	96	96	11
H−	Streptococcus sanguinis	GCF_900475505.1	Streptococcus sanguinis	Streptococcus sanguinis		100	99	99	87
H−	Streptococcus vestibularis	GCF_900636445.1	Streptococcus vestibularis	Streptococcus vestibularis		100	92	91	0
H−	Veillonella atypica	GCF_002082765.1	Veillonella atypica	Veillonella atypica		100	95	0	0
Misassigned	[Clostridium] saccharolyticum						0	29	0
	Achromobacter xylosoxidans						0	5	0
	Aggregatibacter actinomycetemcomitans						0	0	51
	Alistipes finegoldii						0	152	0
	Alistipes putredinis						0	38	0
	Alistipes shahii						0	0	99
	Anaerofustis stercorihominis						0	0	93
	Anaeromyxobacter dehalogenans						0	0	40
	Aquabacterium sp. Aqua1a						0	1	0
	Bacillus thuringiensis						0	0	1
	Bacteroidetes bacterium						0	0	8
	beta proteobacterium B6-9						0	68	0
	Bibersteinia trehalosi						0	0	47
	Blautia coccoides						0	0	2
	Blautia glucerasea						0	0	26
	Blautia luti						0	0	42
	Blautia wexlerae						0	0	27
	Bordetella bronchiseptica						0	1	0
	Bordetella hinzii						0	1	0
	Bordetella pertussis						0	1	0
	Bordetella pseudohinzii						0	3	0
	Burkholderia vietnamiensis						0	1	0
	Carnobacterium inhibens						0	10	0
	Carnobacterium maltaromaticum						0	8	0
	Carnobacterium sp. UI49						0	9	0
	Clostridium butyricum						0	0	100
	Clostridium sp						0	17	0
	Collinsella sp						0	0	16
	Coprobacillus sp						0	0	99
	Coprobacillus sp. 8 1 38FAA						0	99	0
	Cupriavidus necator						0	1	0
	Desulfotomaculum carboxydivorans						0	0	9
	Enterococcus asini						0	4	0
	Enterococcus avium						0	5	0
	Enterococcus caccae						0	1	0
	Enterococcus casseliflavus						0	1	0
	Enterococcus cecorum						0	3	0
	Enterococcus columbae						0	5	0
	Enterococcus dispar						0	1	0
	Enterococcus durans						0	3	0
	Enterococcus faecalis						0	9	0
	Enterococcus faecium						0	6	0
	Enterococcus gallinarum						0	1	0
	Enterococcus gilvus						0	1	0
	Enterococcus hirae						0	4	0
	Enterococcus malodoratus						0	1	0
	Enterococcus moraviensis						0	14	0
	Enterococcus mundtii						0	3	0
	Enterococcus rotai						0	8	0
	Enterococcus villorum						0	1	0
	Eubacterium rectale CAG:36						0	1	0
	Flavonifractor sp000508885						1	0	0
	Gemella sp. 1754-94						0	193	0
	Granulicatella elegans						0	0	98
	Haemophilus parasuis						0	0	1
	Herbaspirillum frisingense						0	1	0
	Herbaspirillum seropedicae						0	4	0
	Herbaspirillum sp. G8A1						0	3	0
	Lachnospiraceae bacterium 19gly4						0	95	0
	Lactobacillus plantarum						0	0	88
	Lactococcus lactis						0	0	97
	Massilia sp. TRP5:2-1						0	4	0
	Methylobacterium sp						0	0	84
	Pseudomonas aeruginosa						0	0	2
	Pseudomonas syringae						0	0	1
	Robinsoniella peoriensis						0	0	3
	Roseateles depolymerans						0	2	0
	Roseburia hominis						0	34	0
	Rubrivivax gelatinosus						0	1	0
	Ruminococcus lactaris						0	100	0
	Shewanella baltica						0	0	95
	Stenotrophomonas maltophilia						0	0	2
	Streptococcus pneumoniae						98	0	85
	Streptococcus sp						0	91	91
	Streptococcus suis						0	0	102
	Streptococcus thermophilus						1	1	2
	Thermosinus carboxydivorans						0	0	84
	Veillonella sp						0	0	11
	Veillonella sp. oral clone AA050						0	95	0
	Yersinia aldovae						0	0	96
H+	Lachnospiraceae bacterium 8_1_57FAA				Scaffold
H−	Anaerotruncus colihominis				Scaffold
H−	Candidatus Saccharibacteria TM7c				Scaffold
H−	Clostridiales bacterium 1_7_47FAA				Scaffold
H−	Clostridium asparagiforme				Scaffold
H−	Clostridium citroniae				Scaffold
H−	Clostridium clostridioforme				Scaffold
H−	Clostridium hathewayi				Scaffold
H−	Clostridium nexile				Scaffold
H−	Clostridium symbiosum				Scaffold
H−	Erysipelotrichaceae bacterium 2_2_44A				Scaffold
H−	Holdemania filiformis				Scaffold
H−	Lachnospiraceae bacterium 1_4_56FAA				Scaffold
H−	Lachnospiraceae bacterium 2_1_58FAA				Scaffold
H−	Lachnospiraceae bacterium 3_1_57FAA_CT1				Scaffold
H−	Lachnospiraceae bacterium 5_1_57FAA				Scaffold
H−	Lachnospiraceae bacterium 9_1_43BFAA				Scaffold
H−	Peptostreptococcus stomatis				Scaffold
H−	Ruminococcaceae bacterium D16				Scaffold
H−	Solobacterium moorei				Scaffold
H−	Streptococcus infantis				Scaffold
H−	Subdoligranulum sp. 4_3_54A2FAA				Scaffold
H−	Subdoligranulum variabile				Scaffold

## Sheet: Skin
Table S1. List of genome used for four simulated datasets (Skin).
subcategory	Species	NCBI genome accession	Species (NCBI)	Species (GTDB)	Excluded	# of simulated reads	# of assigned reads
							MIrROR	16_mar	rrn_DBv2
Dry	Corynebacterium tuberculostearicum	GCF_016728365.1	Corynebacterium tuberculostearicum	Corynebacterium pseudogenitalium		100	0	0	0
Dry	Micrococcus luteus	GCF_019890915.1	Micrococcus luteus	Micrococcus luteus		100	98	98	0
Dry	Propionibacterium acnes	GCF_000376705.1	Cutibacterium acnes	Cutibacterium acnes		100	97	96	58
Dry	Staphylococcus capitis	GCF_001028645.1	Staphylococcus capitis	Staphylococcus capitis		100	92	92	0
Dry	Staphylococcus epidermidis	GCF_006094375.1	Staphylococcus epidermidis	Staphylococcus epidermidis		100	99	99	25
Dry	Streptococcus mitis	GCF_001560895.1	Streptococcus mitis	Streptococcus mitis		100	96	96	11
Dry	Streptococcus oralis	GCF_900637025.1	Streptococcus oralis	Streptococcus oralis		100	97	95	0
Dry	Streptococcus pseudopneumoniae	GCF_000221985.1	Streptococcus pseudopneumoniae	Streptococcus pseudopneumoniae		100	93	96	95
Dry	Streptococcus sanguinis	GCF_900475505.1	Streptococcus sanguinis	Streptococcus sanguinis		100	99	99	87
Dry	Veillonella parvula	GCF_902810435.1	Veillonella parvula	Veillonella parvula		100	98	99	0
Foot	Corynebacterium resistens	GCF_000177535.2	Corynebacterium resistens	Corynebacterium resistens		100	99	51	51
Foot	Staphylococcus haemolyticus	GCF_001611955.1	Staphylococcus haemolyticus	Staphylococcus haemolyticus		100	96	96	4
Foot	Staphylococcus warneri	GCF_003571725.1	Staphylococcus warneri	Staphylococcus warneri		100	97	33	0
Moist	Corynebacterium simulans	GCF_001586235.1	Corynebacterium simulans	Corynebacterium simulans		100	99	99	99
Moist	Staphylococcus hominis	GCF_003812505.1	Staphylococcus hominis	Staphylococcus hominis		100	99	99	0
Sebaceous	Corynebacterium amycolatum	GCF_016728725.1	Corynebacterium amycolatum	Corynebacterium sp000755185		100	98	0	0
Sebaceous	Corynebacterium aurimucosum	GCF_000022905.1	Corynebacterium aurimucosum	Corynebacterium aurimucosum		100	98	98	60
Sebaceous	Corynebacterium kroppenstedtii	GCF_000023145.1	Corynebacterium kroppenstedtii	Corynebacterium kroppenstedtii		100	99	99	99
Misassigned	Corynebacterium casei						0	0	31
	Corynebacterium diphtheriae						0	0	24
	Corynebacterium kefirresidentii						98	0	0
	Corynebacterium pseudotuberculosis						0	0	1
	Corynebacterium sp						0	196	123
	Corynebacterium stationis						0	0	18
	Corynebacterium vitaeruminis						0	0	1
	Cronobacter sakazakii						0	0	7
	Listeria monocytogenes						0	0	29
	Mycobacterium gordonae						0	0	98
	Mycoplasma hyopneumoniae						0	0	1
	Paenibacillus polymyxa						0	0	2
	Polaromonas sp						0	0	2
	Porphyromonas gingivalis						0	0	4
	Propionibacterium sp						0	0	4
	Propionibacterium sp. V07/12348						0	1	0
	Proteus mirabilis						0	0	8
	Proteus vulgaris						0	0	3
	Protochlamydia naegleriophila						0	0	3
	Pseudoalteromonas atlantica						0	0	1
	Pseudoalteromonas sp						0	0	9
	Pseudomonas aeruginosa						0	0	2
	Staphylococcus aureus						0	14	44
	Staphylococcus hyicus						0	0	44
	Staphylococcus lugdunensis						0	0	31
	Staphylococcus pasteuri						0	50	0
	Staphylococcus saprophyticus						0	0	6
	Staphylococcus schleiferi						0	0	42
	Staphylococcus xylosus						0	0	2
	Streptococcus agalactiae						0	0	93
	Streptococcus criceti						0	0	95
	Streptococcus iniae						0	0	4
	Streptococcus pneumoniae						3	0	178
	Streptococcus sp						0	2	2
	Streptococcus suis						0	0	12
	Unclassified bacterium						0	0	99
	Veillonella dispar						2	0	0
	Vibrio cholerae						0	0	96
Moist	Corynebacterium afermentans				Contig
Moist	Corynebacterium fastidiosum				No genome
Moist	Enhydrobacter aerosaccus				Scaffold

## Sheet: Vagina
Table S1. List of genome used for four simulated datasets (Vagina).
subcategory	Species	NCBI genome accession	Species (NCBI)	Species (GTDB)	Excluded	# of simulated reads	# of assigned reads
							MIrROR	16_mar	rrn_DBv2
CST I	Lactobacillus crispatus	GCF_018987235.1	Lactobacillus crispatus	Lactobacillus crispatus		100	97	97	1
CST II	Lactobacillus gasseri	GCF_017638885.1	Lactobacillus gasseri	Lactobacillus gasseri		100	99	195	280
CST III	Lactobacillus iners	GCF_010748955.1	Lactobacillus iners	Lactobacillus iners		100	98	0	0
CST IV	Atopobium vaginae	GCF_016026575.1	Fannyhessea vaginae	Fannyhessea vaginae		100	93	93	82
CST IV	Gardnerella vaginalis	GCF_001042655.1	Gardnerella vaginalis	Bifidobacterium vaginale		100	99	99	0
CST IV	Prevotella	GCF_000025925.1	Prevotella ruminicola	Prevotella ruminicola		100	99	99	0
CST V	Lactobacillus jensenii	GCF_001936235.1	Lactobacillus jensenii	Lactobacillus jensenii		100	99	99	99
Top25	Aerococcus	GCF_001543285.1	Aerococcus viridans	Aerococcus viridans		100	95	95	0
Top25	Anaerococcus	GCF_016127475.1	Anaerococcus vaginalis	Anaerococcus vaginalis		100	0	0	0
Top25	Bifidobacterium	GCF_001042595.1	Bifidobacterium dentium	Bifidobacterium dentium		100	99	99	52
Top25	Corynebacterium	GCF_001457455.1	Corynebacterium diphtheriae	Corynebacterium diphtheriae		100	98	98	98
Top25	Enterococcus	GCF_002813755.1	Enterococcus mundtii	Enterococcus mundtii		100	84	97	79
Top25	Fastidiosipila	GCF_002998295.1	Fastidiosipila sanguinis	Fastidiosipila sanguinis		100	100	0	0
Top25	Finegoldia	GCF_013267535.1	Finegoldia magna	Finegoldia magna		100	93	93	0
Top25	Megasphaera	GCF_003367905.1	Megasphaera stantonii	Megasphaera sp900066485		100	99	0	0
Top25	Parvimonas	GCF_003454775.1	Parvimonas micra	Parvimonas micra		100	98	98	0
Top25	Peptoniphilus	GCF_900638565.1	Peptoniphilus harei	Peptoniphilus harei		100	92	0	0
Top25	Staphylococcus	GCF_006094375.1	Staphylococcus epidermidis	Staphylococcus epidermidis		100	99	99	25
Top25	Streptococcus	GCF_900637025.1	Streptococcus oralis	Streptococcus oralis		100	97	95	0
Misassigned	Aerococcus christensenii						0	0	4
	Aeromonas hydrophila						0	0	90
	Anaerococcus hydrogenalis						54	0	0
	Anaerococcus prevotii						0	0	95
	Anaerococcus rubeinfantis						45	0	0
	Anaerococcus sp						0	99	0
	Arthrobacter sp						0	0	1
	Azoarcus sp						0	0	11
	Bacillus thuringiensis						0	0	14
	Bibersteinia trehalosi						0	0	47
	Citrobacter sp						0	0	92
	Clostridium aceticum						0	0	3
	Clostridium clariflavum						0	1	2
	Clostridium saccharobutylicum						0	0	20
	Clostridium sp.						0	2	0
	Clostridium thermocellum						0	0	1
	Enterobacter sp						0	0	93
	Enterococcus faecium						0	0	4
	Enterococcus pernyi						13	0	0
	Fusobacterium nucleatum						0	0	79
	Klebsiella oxytoca						0	0	1
	Klebsiella pneumoniae						0	0	5
	Lactobacillus johnsonii						0	2	3
	Lactobacillus koreensis						0	0	2
	Lactobacillus kunkeei						0	0	1
	Lactobacillus rhamnosus						0	0	1
	Mageeibacillus indolicus						0	95	0
	Mannheimia haemolytica						0	0	28
	Mannheimia varigena						0	0	6
	Megasphaera elsdenii						0	99	65
	Mycobacterium sp						0	0	99
	Neisseria gonorrhoeae						0	0	1
	Paenibacillus sp						0	0	89
	Pectobacterium carotovorum						0	0	9
	Peptoniphilus sp						0	92	4
	Pragia fontium						0	0	90
	Pseudoalteromonas rubra						0	0	1
	Ruminiclostridium thermocellum						0	2	0
	Staphylococcus aureus						0	0	30
	Staphylococcus hyicus						0	0	44
	Streptococcus criceti						0	0	95
	Streptococcus sp						0	2	2
	Virgibacillus sp						0	0	4
CST IV	Candidatus Lachnocurva vaginae				No genome
Top25	BVAB TM7				No genome
Top25	Prevotella amnii				Scaffold
Top25	Prevotella bivia				Scaffold
Top25	Prevotella timonensis				Scaffold
Top25	Sneathia sanguinegens				Contig

## Sheet: Oral cavity
Table S1. List of genome used for four simulated datasets (Oral cavity).
subcategory	Species	NCBI genome accession	Species (NCBI)	Species (GTDB)	Excluded	# of simulated reads	# of assigned reads
							MIrROR	16_mar	rrn_DBv2
Dental caries-associated	Lactobacillus spp.	GCF_002762335.1	Lactobacillus terrae	Lactobacillus sp002762335		100	98	0	0
Dental caries-associated	Streptococcus mutans	GCF_009738105.1	Streptococcus mutans	Streptococcus mutans		100	96	96	170
Dental caries-inhibited	Campylobacter rectus	GCF_004803795.1	Campylobacter rectus	Campylobacter rectus		100	98	0	0
Dental caries-inhibited	Capnocytophaga gingivalis	GCF_002302415.1	Capnocytophaga gingivalis	Capnocytophaga gingivalis		100	99	99	83
Dental caries-inhibited	Corynebacterium matruchotii	GCF_900638255.1	Corynebacterium matruchotii	Corynebacterium matruchotii		100	99	99	0
Esophageal cancer-associated	Streptococcus pneumoniae	GCF_001457635.1	Streptococcus pneumoniae	Streptococcus pneumoniae		100	192	94	174
Oral cancer-associated	Gemella haemolysans	GCF_900638055.1	Gemella haemolysans	Gemella haemolysans		100	99	0	13
Oral cancer-associated	Gemella morbillorum	GCF_009730315.1	Gemella morbillorum	Gemella morbillorum		100	97	0	0
Oral cancer-associated	Prevotella melaninogenica	GCF_000144405.1	Prevotella melaninogenica	Prevotella melaninogenica		100	99	99	99
Oral cancer-associated	Streptococcus gordonii	GCF_901544385.1	Streptococcus gordonii	Streptococcus gordonii		100	91	1	1
Oral cancer-associated	Streptococcus mitis	GCF_001560895.1	Streptococcus mitis	Streptococcus mitis		100	96	96	11
Oral cancer-associated	Streptococcus parasanguinis	GCF_000262145.1	Streptococcus parasanguinis	Streptococcus parasanguinis		100	95	95	8
Oral cancer-associated	Streptococcus salivarius	GCF_900636435.1	Streptococcus salivarius	Streptococcus salivarius		100	90	94	94
Oral cancer-inhibited	Granulicatella adiacens	GCF_019931005.1	Granulicatella adiacens	Granulicatella adiacens		100	0	0	0
Periodontitis-associated	Aggregatibacter actinomycetemcomitans	GCF_001594265.1	Aggregatibacter actinomycetemcomitans	Aggregatibacter actinomycetemcomitans		100	99	99	97
Periodontitis-associated	Filifactor alocis	GCF_000163895.2	Filifactor alocis	Filifactor alocis		100	100	100	100
Periodontitis-associated	Parvimonas micra	GCF_003454775.1	Parvimonas micra	Parvimonas micra		100	98	98	0
Periodontitis-associated	Porphyromonas gingivalis	GCF_000010505.1	Porphyromonas gingivalis	Porphyromonas gingivalis		100	99	99	65
Periodontitis-associated	Tannerella forsythia	GCF_001547855.1	Tannerella forsythia	Tannerella forsythia		100	99	99	99
Periodontitis-associated	Treponema denticola	GCF_000008185.1	Treponema denticola	Treponema denticola		100	98	98	50
Misassigned	Acinetobacter baumannii						0	0	8
	Aeromonas salmonicida						0	0	2
	Bacillus pumilus						0	0	46
	Campylobacter showae						0	46	0
	Capnocytophaga haemolytica						0	0	16
	Carnobacterium inhibens						0	10	0
	Carnobacterium maltaromaticum						0	8	0
	Carnobacterium sp. UI49						0	9	0
	Clostridium botulinum						0	0	99
	Enterococcus asini						0	4	0
	Enterococcus avium						0	5	0
	Enterococcus caccae						0	1	0
	Enterococcus casseliflavus						0	1	0
	Enterococcus cecorum						0	3	0
	Enterococcus columbae						0	5	0
	Enterococcus dispar						0	1	0
	Enterococcus durans						0	3	0
	Enterococcus faecalis						0	9	0
	Enterococcus faecium						0	6	0
	Enterococcus gallinarum						0	1	0
	Enterococcus gilvus						0	1	0
	Enterococcus hirae						0	4	0
	Enterococcus malodoratus						0	1	0
	Enterococcus moraviensis						0	14	0
	Enterococcus mundtii						0	3	0
	Enterococcus rotai						0	8	0
	Enterococcus villorum						0	1	0
	Gemella sanguinis						0	0	183
	Gemella sp. 1754-94						0	197	0
	Granulicatella elegans						0	0	98
	Lactobacillus ginsenosidimutans						0	98	1
	Lactobacillus johnsonii						0	0	1
	Lactobacillus plantarum						0	0	3
	Leptolyngbya sp						0	0	94
	Mycobacterium sp						0	0	1
	Paenibacillus sp						0	0	89
	Pectobacterium carotovorum						0	0	9
	Pelosinus fermentans						0	0	4
	Peptoclostridium difficile						0	0	2
	Prevotella oralis						0	0	20
	Staphylococcus aureus						0	0	7
	Streptococcus agalactiae						0	0	1
	Streptococcus oralis						0	0	1
	Streptococcus phocae						0	0	3
	Streptococcus pseudoporcinus						0	0	1
	Streptococcus pyogenes						0	0	1
	Streptococcus sp						0	90	91
	Streptococcus sp001556435						4	0	0
	Vibrio sp						0	0	2
	Yersinia pestis						0	0	47
Dental caries-inhibited	Eubacterium IR009				No genome
Dental caries-inhibited	Lachnospiraceae sp. C1				No genome
Oral cancer-associated	Johnsonella ignava				Scaffold
Oral cancer-associated	Peptostreptococcus stomatis				Scaffold
